# Supplementary material for: Olfactory receptor accessory proteins play crucial roles in receptor function and gene choice
Source: eLife. 2017 Mar 6;6:e21895. doi: 10.7554/eLife.21895 (PMC5362263; doi:10.7554/eLife.21895)
Supplement: Supplementary file 2. — List of oORs and uORs with their chromosomal locations and their expression zones (dorsal versus ventral) in the OE. DOI: http://dx.doi.org/10.7554/eLife.21895.025 [file elife-21895-supp2.xlsx]

## Sheet: oOR
Supplementary table 2
id	Class	DV	Chr
Olfr1370	II	Ventral	chr13
Olfr799	II	Ventral	chr10
Olfr220	II	Ventral	chr1
Olfr959	II	Dorsal	chr9
Olfr1297	II	Ventral	chr2
Olfr1396	II	Ventral	chr11
Olfr204	II	Ventral	chr16
Olfr129	II	Ventral	chr17
Olfr370	II	Ventral	chr8
Olfr800	II	Ventral	chr10
Olfr1395	II	Ventral	chr11
Olfr653	I	Dorsal	chr7
Olfr145	II	Dorsal	chr9
Olfr1448	II	Dorsal	chr19
Olfr544	I	Dorsal	chr7
Olfr794	II	Ventral	chr10
Olfr743	II	Ventral	chr14
Olfr557	I	Dorsal	chr7
Olfr449	II	Ventral	chr6
Olfr43	II	Ventral	chr11
Olfr168	II	Ventral	chr16
Olfr290	II	Ventral	chr7
Olfr286	II	Ventral	chr15
Olfr1056	II	Dorsal	chr2
Olfr1209	II	Ventral	chr2
Olfr571	I	Dorsal	chr7
Olfr790	II	Ventral	chr10
Olfr558	I	Dorsal	chr7
Olfr1193	II	Ventral	chr2
Olfr1110	II	Ventral	chr2
Olfr1195	II	Ventral	chr2
Olfr65	I	Dorsal	chr7
Olfr194	II	Ventral	chr16
Olfr727	II	Ventral	chr14
Olfr169	II	Ventral	chr16
Olfr365	II	Ventral	chr2
Olfr339	II	Ventral	chr2
Olfr1197	II	Ventral	chr2
Olfr1509	II	Ventral	chr14
Olfr101	II	Ventral	chr17
Olfr111	II	Ventral	chr17
Olfr1347	II	Ventral	chr7
Olfr56	II	Ventral	chr11
Olfr1362	II	Dorsal	chr13
Olfr715	II	Ventral	chr7
Olfr769	II	Ventral	chr10
Olfr78	I	Dorsal	chr7
Olfr16	II	Dorsal	chr1
Olfr447	II	Dorsal	chr6
Olfr1239	II	Ventral	chr2
Olfr479	II	Ventral	chr7
Olfr1079	II	Dorsal	chr2
Olfr1508	II	Ventral	chr14
Olfr748	II	Dorsal	chr14
Olfr1386	II	Ventral	chr11
Olfr1168	II	Dorsal	chr2
Olfr64	I	Dorsal	chr7
Olfr351	II	Dorsal	chr2
Olfr218	II	Dorsal	chr1
Olfr577	I	Dorsal	chr7
Olfr166	II	Ventral	chr16
Olfr545	I	Dorsal	chr7
Olfr1404	II	Dorsal	chr1
Olfr414	II	Ventral	chr1
Olfr729	II	Ventral	chr14
Olfr203	II	Ventral	chr16
Olfr173	II	Ventral	chr16
Olfr1303	II	Ventral	chr2
Olfr1057	II	Dorsal	chr2
Olfr291	II	Ventral	chr7
Olfr1107	II	Ventral	chr2
Olfr1318	II	Ventral	chr2
Olfr432	II	Dorsal	chr1
Olfr733	II	Ventral	chr14
Olfr970	II	Dorsal	chr9
Olfr740	II	Ventral	chr14
Olfr810	II	Dorsal	chr10
Olfr33	I	Dorsal	chr7
Olfr632	I	Dorsal	chr7
Olfr119	II	Ventral	chr17
Olfr15	II	Ventral	chr16
Olfr527	II	Ventral	chr7
Olfr143	II	Dorsal	chr9
Olfr781	II	Ventral	chr10
Olfr1226	II	Ventral	chr2
Olfr288	II	Ventral	chr15
Olfr20	II	Dorsal	chr11
Olfr666	I	Dorsal	chr7
Olfr131	II	Ventral	chr17
Olfr1505	II	Dorsal	chr19
Olfr873	II	Ventral	chr9
Olfr1348	II	Ventral	chr7
Olfr1080	II	Ventral	chr2
Olfr53	II	Ventral	chr7
Olfr73	II	Dorsal	chr2
Olfr812	II	Dorsal	chr10
Olfr214	II	Ventral	chr6
Olfr1336	II	Ventral	chr7
Olfr1391	II	Ventral	chr11
Olfr611	I	Dorsal	chr7
Olfr644	I	Dorsal	chr7
Olfr120	II	Ventral	chr17
Olfr353	II	Ventral	chr2
Olfr806	II	Ventral	chr10
Olfr1250	II	Ventral	chr2
Olfr798	II	Dorsal	chr10
Olfr1387	II	Ventral	chr11
Olfr1289	II	Ventral	chr2
Olfr192	II	Ventral	chr16
Olfr1359	II	Ventral	chr13
Olfr1442	II	Ventral	chr19
Olfr578	I	Dorsal	chr7
Olfr1381	II	Ventral	chr11
Olfr1257	II	Ventral	chr2
Olfr205	II	Ventral	chr16
Olfr616	I	Dorsal	chr7
Olfr1219	II	Ventral	chr2
Olfr152	II	Dorsal	chr2
Olfr1535	II	Ventral	chr13
Olfr672	I	Dorsal	chr7
Olfr1013	II	Ventral	chr2
Olfr1346	II	Ventral	chr7
Olfr609	I	Dorsal	chr7
Olfr403	II	Ventral	chr11
Olfr620	I	Dorsal	chr7
Olfr1269	II	Ventral	chr2
Olfr197	II	Ventral	chr16
Olfr612	I	Dorsal	chr7
Olfr1382	II	Ventral	chr11
Olfr617	I	Dorsal	chr7
Olfr987	II	Dorsal	chr2
Olfr209	II	Ventral	chr16
Olfr968	II	Dorsal	chr9
Olfr1507	II	Ventral	chr14
Olfr191	II	Ventral	chr16
Olfr901	II	Ventral	chr9
Olfr1295	II	Ventral	chr2
Olfr543	I	Dorsal	chr7
Olfr691	I	Dorsal	chr7
Olfr1243	II	Ventral	chr2
Olfr1288	II	Ventral	chr2
Olfr366	II	Ventral	chr2
Olfr1278	II	Ventral	chr2
Olfr57	II	Dorsal	chr10
Olfr134	II	Dorsal	chr17
Olfr723	II	Ventral	chr14
Olfr102	II	Dorsal	chr17
Olfr24	II	Dorsal	chr9
Olfr735	II	Ventral	chr14
Olfr550	I	Dorsal	chr7
Olfr613	I	Dorsal	chr7
Olfr229	II	Dorsal	chr9
Olfr1213	II	Ventral	chr2
Olfr519	II	Dorsal	chr7
Olfr1299	II	Ventral	chr2
Olfr340	II	Ventral	chr2
Olfr109	II	Ventral	chr17
Olfr642	I	Dorsal	chr7
Olfr103	II	Ventral	chr17
Olfr1475	II	Ventral	chr19
Olfr1105	II	Dorsal	chr2
Olfr1012	II	Dorsal	chr2
Olfr651	I	Dorsal	chr7
Olfr110	II	Ventral	chr17
Olfr690	I	Dorsal	chr7
Olfr1089	II	Ventral	chr2
Olfr398	II	Ventral	chr11
Olfr1231	II	Ventral	chr2
Olfr732	II	Ventral	chr14
Olfr1281	II	Ventral	chr2
Olfr734	II	Ventral	chr14
Olfr1132	II	Dorsal	chr2
Olfr724	II	Ventral	chr14
Olfr251	II	Dorsal	chr9
Olfr935	II	Dorsal	chr9
Olfr172	II	Ventral	chr16
Olfr1357	II	Dorsal	chr10
Olfr679	I	Dorsal	chr7
Olfr118	II	Ventral	chr17
Olfr1275	II	Ventral	chr2
Olfr1040	II	Dorsal	chr2
Olfr1061	II	Ventral	chr2
Olfr1388	II	Ventral	chr11
Olfr1425	II	Ventral	chr19
Olfr1283	II	Ventral	chr2
Olfr907	II	Ventral	chr9
Olfr1466	II	Ventral	chr19
Olfr1280	II	Ventral	chr2
Olfr1286	II	Ventral	chr2
Olfr1416	II	Ventral	chr1
Olfr678	I	Dorsal	chr7
Olfr92	II	Ventral	chr17
Olfr1328	II	Dorsal	chr4
Olfr1390	II	Ventral	chr11
Olfr310	II	Dorsal	chr7
Olfr161	II	Dorsal	chr16
Olfr711	II	Ventral	chr7
Olfr1008	II	Ventral	chr2
Olfr157	II	Ventral	chr4
Olfr600	I	Dorsal	chr7
Olfr368	II	Dorsal	chr2
Olfr1019	II	Dorsal	chr2

## Sheet: uOR
Supplementary table 2
id	Class	DV	Chr
Olfr1000	II	Ventral	chr2
Olfr1002	II	Dorsal	chr2
Olfr1006	II	Ventral	chr2
Olfr1009	II	Dorsal	chr2
Olfr1014	II	Ventral	chr2
Olfr1015	II	Ventral	chr2
Olfr1018	II	Ventral	chr2
Olfr1026	II	Dorsal	chr2
Olfr1029	II	Dorsal	chr2
Olfr1030	II	Dorsal	chr2
Olfr1032	II	Dorsal	chr2
Olfr1034	II	Dorsal	chr2
Olfr1036	II	Dorsal	chr2
Olfr1037	II	Dorsal	chr2
Olfr1039	II	Dorsal	chr2
Olfr1042	II	Dorsal	chr2
Olfr1043	II	Dorsal	chr2
Olfr1044	II	Dorsal	chr2
Olfr1045	II	Dorsal	chr2
Olfr1046	II	Dorsal	chr2
Olfr1047	II	Dorsal	chr2
Olfr1048	II	Dorsal	chr2
Olfr1049	II	Dorsal	chr2
Olfr1051	II	Dorsal	chr2
Olfr1052	II	Dorsal	chr2
Olfr1053	II	Dorsal	chr2
Olfr1065	II	Dorsal	chr2
Olfr107	II	Dorsal	chr17
Olfr1085	II	Ventral	chr2
Olfr1087	II	Ventral	chr2
Olfr1090	II	Ventral	chr2
Olfr1093	II	Ventral	chr2
Olfr1094	II	Dorsal	chr2
Olfr1097	II	Ventral	chr2
Olfr1098	II	Ventral	chr2
Olfr1099	II	Ventral	chr2
Olfr11	II	Ventral	chr13
Olfr1100	II	Ventral	chr2
Olfr1102	II	Dorsal	chr2
Olfr1104	II	Dorsal	chr2
Olfr1106	II	Dorsal	chr2
Olfr1111	II	Dorsal	chr2
Olfr1112	II	Ventral	chr2
Olfr1115	II	Ventral	chr2
Olfr1118	II	Ventral	chr2
Olfr112	II	Ventral	chr17
Olfr1121	II	Ventral	chr2
Olfr1123	II	Ventral	chr2
Olfr1129	II	Ventral	chr2
Olfr1130	II	Ventral	chr2
Olfr1131	II	Dorsal	chr2
Olfr1133	II	Dorsal	chr2
Olfr1134	II	Dorsal	chr2
Olfr1135	II	Ventral	chr2
Olfr1137	II	Dorsal	chr2
Olfr114	II	Ventral	chr17
Olfr1140	II	Dorsal	chr2
Olfr1143	II	Ventral	chr2
Olfr1148	II	Ventral	chr2
Olfr1151	II	Ventral	chr2
Olfr1152	II	Ventral	chr2
Olfr1154	II	Dorsal	chr2
Olfr1155	II	Dorsal	chr2
Olfr1157	II	Dorsal	chr2
Olfr116	II	Ventral	chr17
Olfr1160	II	Dorsal	chr2
Olfr1161	II	Dorsal	chr2
Olfr1162	II	Dorsal	chr2
Olfr1170	II	Dorsal	chr2
Olfr1176	II	Dorsal	chr2
Olfr1178	II	Ventral	chr2
Olfr1182	II	Ventral	chr2
Olfr1183	II	Ventral	chr2
Olfr1184	II	Ventral	chr2
Olfr1196	II	Ventral	chr2
Olfr1198	II	Ventral	chr2
Olfr12	II	Ventral	chr1
Olfr1200	II	Ventral	chr2
Olfr1202	II	Ventral	chr2
Olfr1205	II	Ventral	chr2
Olfr1206	II	Ventral	chr2
Olfr1208	II	Ventral	chr2
Olfr121	II	Ventral	chr17
Olfr1211	II	Ventral	chr2
Olfr1212	II	Ventral	chr2
Olfr1215	II	Ventral	chr2
Olfr1217	II	Ventral	chr2
Olfr122	II	Ventral	chr17
Olfr1221	II	Ventral	chr2
Olfr1222	II	Ventral	chr2
Olfr1225	II	Ventral	chr2
Olfr1228	II	Ventral	chr2
Olfr1229	II	Ventral	chr2
Olfr123	II	Ventral	chr17
Olfr1233	II	Ventral	chr2
Olfr1234	II	Ventral	chr2
Olfr1238	II	Ventral	chr2
Olfr124	II	Ventral	chr17
Olfr1240	II	Ventral	chr2
Olfr1241	II	Ventral	chr2
Olfr1242	II	Ventral	chr2
Olfr1246	II	Ventral	chr2
Olfr125	II	Ventral	chr17
Olfr1251	II	Ventral	chr2
Olfr1252	II	Ventral	chr2
Olfr1253	II	Ventral	chr2
Olfr1254	II	Ventral	chr2
Olfr1255	II	Ventral	chr2
Olfr1256	II	Ventral	chr2
Olfr1258	II	Ventral	chr2
Olfr1259	II	Ventral	chr2
Olfr1260	II	Ventral	chr2
Olfr1261	II	Ventral	chr2
Olfr1262	II	Ventral	chr2
Olfr1263	II	Ventral	chr2
Olfr1264	II	Ventral	chr2
Olfr127	II	Ventral	chr17
Olfr1270	II	Ventral	chr2
Olfr1290	II	Ventral	chr2
Olfr1294	II	Ventral	chr2
Olfr13	II	Ventral	chr6
Olfr130	II	Ventral	chr17
Olfr1301	II	Ventral	chr2
Olfr1302	II	Ventral	chr2
Olfr1307	II	Ventral	chr2
Olfr1308	II	Ventral	chr2
Olfr1309	II	Ventral	chr2
Olfr1311	II	Ventral	chr2
Olfr1312	II	Ventral	chr2
Olfr1313	II	Ventral	chr2
Olfr1316	II	Ventral	chr2
Olfr132	II	Ventral	chr17
Olfr1320	II	Ventral	chrX
Olfr1321	II	Ventral	chrX
Olfr1322	II	Ventral	chrX
Olfr1323	II	Ventral	chrX
Olfr1324	II	Ventral	chrX
Olfr1325	II	Ventral	chrX
Olfr133	II	Dorsal	chr17
Olfr1330	II	Ventral	chr4
Olfr1331	II	Ventral	chr4
Olfr1339	II	Dorsal	chr4
Olfr1340	II	Dorsal	chr4
Olfr1341	II	Ventral	chr4
Olfr1342	II	Ventral	chr4
Olfr1344	II	Ventral	chr7
Olfr1349	II	Ventral	chr7
Olfr135	II	Ventral	chr17
Olfr1350	II	Ventral	chr7
Olfr1352	II	Ventral	chr10
Olfr1354	II	Ventral	chr10
Olfr1356	II	Ventral	chr10
Olfr136	II	Ventral	chr17
Olfr1361	II	Dorsal	chr13
Olfr1364	II	Ventral	chr13
Olfr1366	II	Dorsal	chr13
Olfr1368	II	Ventral	chr13
Olfr138	II	Ventral	chr17
Olfr1380	II	Ventral	chr11
Olfr1384	II	Ventral	chr11
Olfr1389	II	Dorsal	chr11
Olfr139	II	Dorsal	chr11
Olfr1392	II	Ventral	chr11
Olfr1393	II	Ventral	chr11
Olfr1406	II	Dorsal	chr1
Olfr1408	II	Dorsal	chr1
Olfr141	II	Dorsal	chr2
Olfr1410	II	Ventral	chr1
Olfr1412	II	Ventral	chr1
Olfr1414	II	Ventral	chr1
Olfr1417	II	Ventral	chr19
Olfr1419	II	Ventral	chr19
Olfr142	II	Ventral	chr2
Olfr1424	II	Ventral	chr19
Olfr1426	II	Ventral	chr19
Olfr1427	II	Ventral	chr19
Olfr1428	II	Ventral	chr19
Olfr1431	II	Ventral	chr19
Olfr1437	II	Ventral	chr19
Olfr144	II
Olfr1440	II	Ventral	chr19
Olfr1443	II	Ventral	chr19
Olfr1444	II	Dorsal	chr19
Olfr1446	II	Ventral	chr19
Olfr1447	II	Ventral	chr19
Olfr1451	II	Dorsal	chr19
Olfr1454	II	Ventral	chr19
Olfr146	II	Dorsal	chr9
Olfr1461	II	Ventral	chr19
Olfr1463	II	Ventral	chr19
Olfr1467	II	Dorsal	chr19
Olfr147	II	Dorsal	chr9
Olfr1471	II	Ventral	chr19
Olfr1472	II	Ventral	chr19
Olfr1477	II	Ventral	chr19
Olfr148	II	Dorsal	chr9
Olfr1484	II	Ventral	chr19
Olfr1487	II	Ventral	chr19
Olfr149	II	Dorsal	chr9
Olfr1490	II	Ventral	chr19
Olfr1491	II	Ventral	chr19
Olfr1494	II	Ventral	chr19
Olfr1495	II	Dorsal	chr19
Olfr1497	II	Dorsal	chr19
Olfr150	II	Dorsal	chr9
Olfr1500	II	Dorsal	chr19
Olfr1510	II	Dorsal	chr14
Olfr1511	II	Dorsal	chr14
Olfr1513	II	Dorsal	chr14
Olfr155	II	Ventral	chr4
Olfr156	II	Ventral	chr4
Olfr167	II	Ventral	chr16
Olfr17	II	Ventral	chr7
Olfr170	II	Ventral	chr16
Olfr177	II	Ventral	chr16
Olfr178	II	Ventral	chr16
Olfr18	II	Ventral	chr9
Olfr181	II	Ventral	chr16
Olfr183	II	Ventral	chr16
Olfr19	II	Dorsal	chr16
Olfr190	II	Ventral	chr16
Olfr195	II	Ventral	chr16
Olfr198	II	Ventral	chr16
Olfr199	II	Ventral	chr16
Olfr2	II	Ventral	chr7
Olfr206	II	Ventral	chr16
Olfr211	II	Ventral	chr6
Olfr212	II	Ventral	chr6
Olfr215	II	Ventral	chr6
Olfr221	II	Dorsal	chr14
Olfr222	II	Ventral	chr11
Olfr224	II	Ventral	chr11
Olfr228	II	Dorsal	chr2
Olfr23	II	Dorsal	chr11
Olfr231	II	Dorsal	chr1
Olfr235	II	Ventral	chr19
Olfr239	II	Ventral	chr17
Olfr247	II	Dorsal	chr10
Olfr250	II	Dorsal	chr9
Olfr259	II	Ventral	chr2
Olfr263	II	Ventral	chr13
Olfr267	II	Ventral	chr4
Olfr270	II	Ventral	chr4
Olfr272	II	Ventral	chr4
Olfr273	II	Ventral	chr4
Olfr275	II	Ventral	chr4
Olfr279	II	Ventral	chr15
Olfr281	II	Ventral	chr15
Olfr283	II	Ventral	chr15
Olfr284	II	Ventral	chr15
Olfr285	II	Ventral	chr15
Olfr297	II	Ventral	chr7
Olfr298	II	Ventral	chr7
Olfr3	II	Dorsal	chr2
Olfr30	II	Dorsal	chr11
Olfr301	II	Ventral	chr7
Olfr303	II	Ventral	chr7
Olfr305	II	Ventral	chr7
Olfr307	II	Ventral	chr7
Olfr308	II	Ventral	chr7
Olfr309	II	Ventral	chr7
Olfr311	II	Ventral	chr11
Olfr312	II	Ventral	chr11
Olfr313	II	Dorsal	chr11
Olfr314	II	Ventral	chr11
Olfr316	II	Ventral	chr11
Olfr317	II	Dorsal	chr11
Olfr318	II	Ventral	chr11
Olfr319	II	Ventral	chr11
Olfr32	II	Ventral	chr2
Olfr324	II	Ventral	chr11
Olfr325	II	Ventral	chr11
Olfr328	II	Ventral	chr11
Olfr330	II	Ventral	chr11
Olfr332	II	Ventral	chr11
Olfr338	II	Dorsal	chr2
Olfr341	II	Dorsal	chr2
Olfr346	II	Ventral	chr2
Olfr347	II	Ventral	chr2
Olfr348	II	Dorsal	chr2
Olfr350	II	Dorsal	chr2
Olfr354	II	Ventral	chr2
Olfr357	II	Ventral	chr2
Olfr358	II	Dorsal	chr2
Olfr360	II	Ventral	chr2
Olfr372	II	Dorsal	chr8
Olfr373	II	Dorsal	chr8
Olfr376	II	Dorsal	chr11
Olfr38	II	Dorsal	chr6
Olfr389	II	Ventral	chr11
Olfr39	II	Ventral	chr9
Olfr390	II	Ventral	chr11
Olfr392	II	Ventral	chr11
Olfr394	II	Ventral	chr11
Olfr397	II	Ventral	chr11
Olfr399	II	Dorsal	chr11
Olfr410	II	Dorsal	chr11
Olfr411	II	Dorsal	chr11
Olfr417	II	Ventral	chr1
Olfr419	II	Dorsal	chr1
Olfr424	II	Dorsal	chr1
Olfr430	II	Dorsal	chr1
Olfr433	II	Dorsal	chr1
Olfr434	II	Ventral	chr6
Olfr435	II	Dorsal	chr6
Olfr437	II	Dorsal	chr6
Olfr44	II	Ventral	chr9
Olfr448	II	Dorsal	chr6
Olfr45	II	Ventral	chr7
Olfr450	II	Ventral	chr6
Olfr452	II	Ventral	chr6
Olfr453	II	Dorsal	chr6
Olfr455	I	Ventral	chr6
Olfr457	II	Ventral	chr6
Olfr459	II	Ventral	chr6
Olfr46	II	Ventral	chr7
Olfr460	II	Ventral	chr6
Olfr461	II	Ventral	chr6
Olfr462	II	Ventral	chr11
Olfr463	II	Ventral	chr11
Olfr464	II	Ventral	chr11
Olfr466	II	Ventral	chr13
Olfr467	II	Dorsal	chr7
Olfr469	II	Ventral	chr7
Olfr47	II	Ventral	chr6
Olfr473	II	Ventral	chr7
Olfr476	II	Ventral	chr7
Olfr478	II	Dorsal	chr7
Olfr48	II	Ventral	chr2
Olfr481	II	Dorsal	chr7
Olfr482	II	Dorsal	chr7
Olfr483	II	Dorsal	chr7
Olfr484	II	Dorsal	chr7
Olfr487	II	Ventral	chr7
Olfr488	II	Dorsal	chr7
Olfr491	II	Ventral	chr7
Olfr497	II	Ventral	chr7
Olfr50	II	Dorsal	chr2
Olfr502	II	Ventral	chr7
Olfr506	II	Dorsal	chr7
Olfr508	II	Dorsal	chr7
Olfr51	II	Dorsal	chr11
Olfr510	II	Dorsal	chr7
Olfr516	II	Dorsal	chr7
Olfr517	II	Dorsal	chr7
Olfr518	II	Dorsal	chr7
Olfr52	II	Dorsal	chr2
Olfr521	II	Dorsal	chr7
Olfr522	II	Dorsal	chr7
Olfr523	II	Ventral	chr7
Olfr524	II	Ventral	chr7
Olfr525	II	Ventral	chr7
Olfr530	II	Ventral	chr7
Olfr531	II	Ventral	chr7
Olfr532	II	Ventral	chr7
Olfr533	II	Ventral	chr7
Olfr535	II	Ventral	chr7
Olfr536	II	Ventral	chr7
Olfr538	II	Ventral	chr7
Olfr54	II	Dorsal	chr11
Olfr541	II	Ventral	chr7
Olfr55	II	Ventral	chr17
Olfr553	I	Dorsal	chr7
Olfr556	I	Ventral	chr7
Olfr566	I	Dorsal	chr7
Olfr569	I	Dorsal	chr7
Olfr570	I	Dorsal	chr7
Olfr582	I	Dorsal	chr7
Olfr584	I	Dorsal	chr7
Olfr586	I	Dorsal	chr7
Olfr59	II	Ventral	chr11
Olfr592	I	Dorsal	chr7
Olfr594	I	Dorsal	chr7
Olfr596	II	Dorsal	chr7
Olfr597	I	Dorsal	chr7
Olfr598	I	Dorsal	chr7
Olfr599	I	Dorsal	chr7
Olfr6	II	Ventral	chr7
Olfr60	II	Ventral	chr7
Olfr601	I	Dorsal	chr7
Olfr605	I	Dorsal	chr7
Olfr606	I	Dorsal	chr7
Olfr608	I	Dorsal	chr7
Olfr61	II	Ventral	chr7
Olfr610	I	Dorsal	chr7
Olfr618	I	Dorsal	chr7
Olfr62	II	Dorsal	chr4
Olfr622	I	Dorsal	chr7
Olfr623	I	Dorsal	chr7
Olfr629	I	Dorsal	chr7
Olfr630	I	Dorsal	chr7
Olfr633	I	Dorsal	chr7
Olfr635	I	Dorsal	chr7
Olfr640	I	Dorsal	chr7
Olfr646	I	Dorsal	chr7
Olfr652	I	Dorsal	chr7
Olfr655	I	Dorsal	chr7
Olfr657	I	Dorsal	chr7
Olfr658	I	Dorsal	chr7
Olfr659	I	Dorsal	chr7
Olfr66	I	Dorsal	chr7
Olfr665	I	Dorsal	chr7
Olfr668	I	Dorsal	chr7
Olfr67	I	Dorsal	chr7
Olfr670	I	Dorsal	chr7
Olfr671	I	Dorsal	chr7
Olfr675	I	Dorsal	chr7
Olfr676	I	Dorsal	chr7
Olfr677	I	Dorsal	chr7
Olfr68	I	Dorsal	chr7
Olfr681	I	Dorsal	chr7
Olfr683	I	Dorsal	chr7
Olfr684	I	Dorsal	chr7
Olfr686	I	Ventral	chr7
Olfr689	I	Dorsal	chr7
Olfr69	I	Dorsal	chr7
Olfr692	I	Dorsal	chr7
Olfr693	II	Ventral	chr7
Olfr694	II	Ventral	chr7
Olfr695	II	Ventral	chr7
Olfr698	II	Ventral	chr7
Olfr699	II	Ventral	chr7
Olfr70	II	Ventral	chr4
Olfr703	II	Ventral	chr7
Olfr704	II	Ventral	chr7
Olfr705	II	Ventral	chr7
Olfr706	II	Ventral	chr7
Olfr713	II	Ventral	chr7
Olfr714	II	Ventral	chr7
Olfr716	II	Ventral	chr7
Olfr720	II	Ventral	chr14
Olfr722	II	Ventral	chr14
Olfr725	II	Ventral	chr14
Olfr726	II	Ventral	chr14
Olfr728	II	Ventral	chr14
Olfr736	II	Ventral	chr14
Olfr741	II	Ventral	chr14
Olfr742	II	Ventral	chr14
Olfr744	II	Dorsal	chr14
Olfr745	II	Dorsal	chr14
Olfr746	II	Dorsal	chr14
Olfr749	II	Dorsal	chr14
Olfr763	II	Dorsal	chr10
Olfr765	II	Dorsal	chr10
Olfr768	II	Dorsal	chr10
Olfr77	II	Dorsal	chr9
Olfr772	II	Ventral	chr10
Olfr786	II	Ventral	chr10
Olfr787	II	Ventral	chr10
Olfr788	II	Ventral	chr10
Olfr791	II	Dorsal	chr10
Olfr792	II	Dorsal	chr10
Olfr796	II	Ventral	chr10
Olfr8	II	Ventral	chr10
Olfr801	II	Ventral	chr10
Olfr807	II	Dorsal	chr10
Olfr809	II	Dorsal	chr10
Olfr813	II	Dorsal	chr10
Olfr815	II	Dorsal	chr10
Olfr818	II	Ventral	chr10
Olfr819	II	Dorsal	chr10
Olfr820	II	Ventral	chr10
Olfr824	II	Ventral	chr10
Olfr825	II	Ventral	chr10
Olfr826	II	Dorsal	chr10
Olfr827	II	Ventral	chr10
Olfr828	II	Ventral	chr9
Olfr835	II	Ventral	chr9
Olfr836	II	Ventral	chr9
Olfr843	II	Ventral	chr9
Olfr844	II
Olfr845	II	Ventral	chr9
Olfr846	II	Dorsal	chr9
Olfr847	II	Dorsal	chr9
Olfr849	II	Ventral	chr9
Olfr851	II	Ventral	chr9
Olfr857	II	Ventral	chr9
Olfr860	II	Ventral	chr9
Olfr867	II	Dorsal	chr9
Olfr868	II	Ventral	chr9
Olfr869	II	Ventral	chr9
Olfr870	II	Ventral	chr9
Olfr872	II	Ventral	chr9
Olfr874	II	Dorsal	chr9
Olfr878	II	Dorsal	chr9
Olfr881	II	Dorsal	chr9
Olfr884	II	Dorsal	chr9
Olfr887	II	Ventral	chr9
Olfr890	II	Ventral	chr9
Olfr894	II	Dorsal	chr9
Olfr898	II	Ventral	chr9
Olfr91	II	Ventral	chr17
Olfr910	II	Ventral	chr9
Olfr912	II	Ventral	chr9
Olfr913	II	Ventral	chr9
Olfr916	II	Dorsal	chr9
Olfr918	II	Dorsal	chr9
Olfr919	II	Dorsal	chr9
Olfr920	II	Ventral	chr9
Olfr921	II	Ventral	chr9
Olfr922	II	Dorsal	chr9
Olfr923	II	Dorsal	chr9
Olfr924	II	Dorsal	chr9
Olfr93	II	Ventral	chr17
Olfr933	II	Dorsal	chr9
Olfr937	II	Dorsal	chr9
Olfr938	II	Dorsal	chr9
Olfr943	II	Ventral	chr9
Olfr948	II	Ventral	chr9
Olfr95	II	Ventral	chr17
Olfr957	II	Dorsal	chr9
Olfr958	II	Dorsal	chr9
Olfr96	II	Ventral	chr17
Olfr961	II	Dorsal	chr9
Olfr963	II	Dorsal	chr9
Olfr965	II	Dorsal	chr9
Olfr967	II	Dorsal	chr9
Olfr969	II	Dorsal	chr9
Olfr97	II	Ventral	chr17
Olfr971	II	Dorsal	chr9
Olfr974	II	Ventral	chr9
Olfr976	II	Dorsal	chr9
Olfr981	II	Dorsal	chr9
Olfr982	II	Dorsal	chr9
Olfr984	II	Ventral	chr9
Olfr985	II	Dorsal	chr9
Olfr986	II	Ventral	chr9
Olfr988	II	Dorsal	chr2
Olfr99	II	Ventral	chr17
Olfr992	II	Dorsal	chr2
Olfr994	II	Dorsal	chr2
